# Supplementary material for: Characterization, Antioxidant Capacity, and Anti-Inflammatory Activity of Polyphenol-Enriched Extracts Obtained from Unripe, Mature, and Overripe Fruits of Red-Fleshed Kiwifruit Cultivars
Source: Foods. 2024 Sep 10;13(18):2860. doi: 10.3390/foods13182860 (PMC11430867; doi:10.3390/foods13182860)
Supplement: Supplementary file 1 [file foods-13-02860-s001.zip]

Archive with 1 entries (1 files):
- foods-3183858-supplementary.pdf
